# Supplementary material for: Left ventricular rupture after leaflet grasping in transcatheter edge-to-edge mitral valve repair
Source: Eur Heart J Case Rep. 2023 Dec 8;7(12):ytad614. doi: 10.1093/ehjcr/ytad614 (PMC10726397; doi:10.1093/ehjcr/ytad614)
Supplement: ytad614_Supplementary_Data [file ytad614_supplementary_data.zip]

Archive with 2 entries (2 files):
- post operation.mp4
- pre operation.mp4
